# Supplementary material for: A New Approach to Imaging and Rapid Microbiome Identification for Prostate Cancer Patients Undergoing Radiotherapy
Source: Biomedicines. 2022 Jul 27;10(8):1806. doi: 10.3390/biomedicines10081806 (PMC9405325; doi:10.3390/biomedicines10081806)
Supplement: Supplementary file 1 [file biomedicines-10-01806-s001.zip]

Archive with 1 entries (1 files):
- biomedicines-1817738-supplementary.pdf
